# Supplementary material for: Coordinated Activation of Candidate Proto-Oncogenes and Cancer Testes Antigens via Promoter Demethylation in Head and Neck Cancer and Lung Cancer
Source: PLoS One. 2009 Mar 23;4(3):e4961. doi: 10.1371/journal.pone.0004961 (PMC2654921; doi:10.1371/journal.pone.0004961)
Supplement: Table S1 — 106 genes differentially upregulated based on epigenetic screening and tissue microarray expression. (0.04 MB XLS) [file pone.0004961.s003.xls]

## Sheet: Sheet1
Gene	Accession	CpG Island	Meth Nls	Unmeth Tumor	FoldChange	AzaRank	COPAScore	OverallRank
melanoma antigen family A, 4	AW438674	Y	Y	Y	18	13	7	1
melanoma antigen family A, 6	U10691	Y	Y	Y	4.6	168	4	2
melanoma antigen family A, 3	BC000340	Y	Y	Y	2.9	539	3	3
melanoma antigen family A, 2 /// melanoma antigen family A, 2B	U82671	Y	Y	Y	1.9	2148	1	4
chemokine (C-C motif) ligand 20	NM_004591	N			27.8	7	318	5
dehydrogenase/reductase (SDR family) member 2	AK000345	N			78.6	3	1024	6
oncostatin M	BG437034	N			7	71	45	7
melanoma antigen family A, 12	BC003408	Y	Y	N	3.6	308	15	8
glutamate receptor, ionotropic, N-methyl D-aspartate 1	NM_007327	Y	Y	Y	16.4	15	380	9
interleukin 8	AF043337	N			6.3	88	117	10
interleukin 6 (interferon, beta 2)	NM_000600	N			6.3	86	138	11
transketolase-like 1	Z49258	Y	Y	Y	56.9	6	2001	12
enolase 2 (gamma, neuronal)	NM_001975	Y	N		7.6	59	216	13
fatty acid binding protein 4, adipocyte	NM_001442	N			5.5	107	128	14
immunoglobulin heavy constant mu	U80139	N			4.6	162	88	15
ornithine decarboxylase 1	NM_002539	Y			4.7	155	96	16
dehydrogenase/reductase (SDR family) member 2	NM_005794	N			20.4	11	1363	17
chemokine (C-X-C motif) ligand 11	AF002985	N			2.7	671	23	18
melanoma antigen family A, 11	BC004479	Y	Y	Y	2.7	690	24	19
lymphocyte-specific protein tyrosine kinase	NM_005356	Y	Y	N	5.4	116	147	20
cytokeratin type II	NM_004693	Y	N		4.6	166	111	21
G protein-coupled receptor 17	NM_005291	Y	Y	Y	2.8	622	37	22
cytoplasmic FMR1 interacting protein 2	AL161999	Y	N		5.9	97	248	23
matrix metalloproteinase 13 (collagenase 3) /// matrix metalloproteinase 13 (collagenase 3)	NM_002427	N			4	226	134	24
nuclear receptor subfamily 4, group A, member 1	D49728	Y	N		6.4	85	374	25
chemokine (C-X-C motif) ligand 11	AF030514	Y	N		2.3	1191	28	26
dipeptidylpeptidase 4 (CD26, adenosine deaminase complexing protein 2)	M80536				2.5	914	40	27
melanoma antigen family B, 2	NM_002364				3.9	247	158	28
early growth response 4	NM_001965				2.3	1190	33	29
keratin, hair, basic, 1	NM_002281				25.7	8	5537	30
baculoviral IAP repeat-containing 3	U37546				6.7	77	596	31
gb:BC006164.1 /DB_XREF=gi:13544062 /FEA=FLmRNA /CNT=1 /TID=HsAffx.900886.997 /TIER=FL /STK=0 /DEF=Homo sapiens, clone MGC:13219, mRNA, complete cds. /PROD=Unknown (protein for MGC:13219) /FL=gb:BC006164.1	BC006164				3.9	256	181	32
apolipoprotein C-I	NM_001645				3.9	251	193	33
dickkopf homolog 1 (Xenopus laevis)	NM_012242				2.9	543	95	34
armadillo repeat containing, X-linked 2	NM_014782				3.4	353	160	35
bone marrow stromal cell antigen 2	NM_004335				6.7	76	767	36
fatty acid binding protein 6, ileal (gastrotropin)	U19869				2.2	1333	54	37
calbindin 1, 28kDa	NM_004929				1.9	2136	34	38
DnaJ (Hsp40) homolog, subfamily C, member 6	AV729634				4.6	160	511	39
lysosomal associated multispanning membrane protein 5	NM_006762				7.3	63	1432	40
lysosomal associated multispanning membrane protein 5	AI589086				5.5	110	873	41
early growth response 2 (Krox-20 homolog, Drosophila)	NM_000399				4.3	194	497	42
transglutaminase 2 (C polypeptide, protein-glutamine-gamma-glutamyltransferase)	AL031651				5.9	96	1026	43
homeo box HB9	AI738662				11.8	27	3683	44
interferon, alpha-inducible protein 27	NM_005532				6.1	89	1174	45
nuclear receptor subfamily 4, group A, member 2	S77154				2.8	612	180	46
myosin, light polypeptide kinase /// myosin, light polypeptide kinase	NM_005965				2.7	699	166	47
nucleoporin 210kDa	AI867102				4.3	195	622	48
interleukin 8	NM_000584				4.2	209	592	49
Full-length cDNA clone CS0DI027YJ05 of Placenta Cot 25-normalized of Homo sapiens (human)	N30878				2.4	951	131	50
insulin-like 3 (Leydig cell)	AI991694				4	243	538	51
chitinase 3-like 1 (cartilage glycoprotein-39)	M80927				2.3	1126	119	52
pentraxin-related gene, rapidly induced by IL-1 beta	NM_002852				2.1	1478	98	53
chemokine (C-X-C motif) ligand 6 (granulocyte chemotactic protein 2)	NM_002993				2	1725	87	54
carboxyl ester lipase (bile salt-stimulated lipase)	NM_001807				2.7	685	227	55
oxidised low density lipoprotein (lectin-like) receptor 1	AF035776				2.2	1310	121	56
nuclear receptor subfamily 4, group A, member 1	NM_002135				3	524	306	57
ATP-binding cassette, sub-family A (ABC1), member 4	U88667				2.8	639	251	58
CD74 antigen (invariant polypeptide of major histocompatibility complex, class II antigen-associated)	K01144				5.6	104	1549	59
glycerol kinase	NM_000167				3.4	371	448	60
chorionic gonadotropin, beta polypeptide /// chorionic gonadotropin, beta polypeptide 5 /// chorionic gonadotropin, beta polypeptide 7	NM_000737				2	1956	89	61
chemokine (C-X-C motif) ligand 1 (melanoma growth stimulating activity, alpha)	NM_001511				3.1	478	365	62
neurofilament 3 (150kDa medium)	NM_005382				4	242	721	63
matrix metalloproteinase 9 (gelatinase B, 92kDa gelatinase, 92kDa type IV collagenase)	NM_004994				3.6	299	619	64
transmembrane protein SHREW1	NM_018836				2.08	1622	117	65
dual specificity phosphatase 9	NM_001395				3.39	369	531	66
aryl-hydrocarbon receptor nuclear translocator 2	NM_014862				3.53	324	622	67
hematopoietically expressed homeobox	Z21533				2.94	539	386	68
heat shock 70kDa protein 2	U56725				8.12	56	4257	69
insulin-like growth factor binding protein 3	M31159				2.22	1275	187	70
insulin-like growth factor binding protein 3	BF340228				2.37	1034	256	71
insulin-like growth factor binding protein 4	NM_001552				3.19	435	610	72
histone 1, H1c	BC002649				2.33	1083	252	73
neuronal pentraxin II	U26662				2.09	1587	188	74
nidogen (enactin)	BF940043				2.35	1061	285	75
hematopoietically expressed homeobox	NM_001529				2.42	969	318	76
carbohydrate (N-acetylglucosamine-6-O) sulfotransferase 2	NM_004267				3.15	448	730	77
dual specificity phosphatase 1	AA530892				2.72	679	485	78
GTP cyclohydrolase 1 (dopa-responsive dystonia)	NM_000161				3.09	470	706	79
interleukin 1 receptor-like 1	NM_003856				2.06	1665	208	80
M-phase phosphoprotein 9	X98258				2.49	889	406	81
lectin, galactoside-binding, soluble, 7 (galectin 7)	NM_002307				5.95	95	3860	82
nuclear receptor subfamily 4, group A, member 2	NM_006186				2.09	1588	275	83
paternally expressed 10	BE858180				3.59	312	1409	84
interleukin 11	NM_000641				2.08	1606	278	85
lumican	NM_002345				4.98	138	3299	86
lysosomal-associated membrane protein 3	NM_014398				3.28	407	1140	87
2'-5'-oligoadenylate synthetase-like	NM_003733				2	1823	255	88
cytochrome P450, family 24, subfamily A, polypeptide 1	NM_000782				3.15	450	1038	89
chemokine (C-X-C motif) ligand 13 (B-cell chemoattractant)	NM_006419				2.02	1761	284	90
intercellular adhesion molecule 1 (CD54), human rhinovirus receptor	AI608725				3.25	416	1203	91
ectonucleotide pyrophosphatase/phosphodiesterase 2 (autotaxin)	L35594				2.35	1056	498	92
interferon regulatory factor 7	NM_004030				2.19	1347	409	93
histone 1, H3h	NM_003536				2.37	1032	548	94
astrotactin 2	AF116574				4.35	186	3203	95
epidermal growth factor receptor pathway substrate 8	NM_004447				2.57	802	762	96
chemokine (C-X-C motif) ligand 3	NM_002090				2.03	1725	361	97
HLA complex P5	NM_006674				4.54	170	3669	98
mesoderm specific transcript homolog (mouse)	NM_002402				2.99	517	1222	99
dimethylarginine dimethylaminohydrolase 1	AL078459				4.83	149	4378	100
chondroitin sulfate proteoglycan 5 (neuroglycan C)	AF059274				4.09	219	3030	101
PDZ domain containing 1	NM_002614				3.25	417	1651	102
histone 2, H2be	NM_003528				2.44	941	780	103
MARCKS-like 1	NM_023009				4.24	204	3674	104
hippocalcin-like 1	BE617588				3.23	425	1811	105
Ras association (RalGDS/AF-6) domain family 4	AI890191				3.11	463	1663	106
