# Supplementary material for: Coordinated Activation of Candidate Proto-Oncogenes and Cancer Testes Antigens via Promoter Demethylation in Head and Neck Cancer and Lung Cancer
Source: PLoS One. 2009 Mar 23;4(3):e4961. doi: 10.1371/journal.pone.0004961 (PMC2654921; doi:10.1371/journal.pone.0004961)
Supplement: Table S3 — Primer sequences. (0.02 MB XLS) [file pone.0004961.s005.xls]

## Sheet: Sheet1
QUMSP	F	R
C19ORF28	TGTATATTGTTTGTGGGTTATGA	CAAAATCTCAAAAAAACTACCCAAC
GPR17	TTATTTCGTGAGTAAGATTTTTCGG	GACTATCATAACAACAAACGACGC
GRIN1	TTTTTTAAGTTAGGGAGGGGTATGT	AAACACCAAAAATCACTAAAACACC
H19	TTTAGAGTTTGTGGTTAAGGTGG	AACAAAAAAATCATATAAAAAAAACATA
MAGEA11	AGTAGATATTATTGGTAGAGGATGG	CTTCCCTAAATTTACAACAAAAACG
MAGEA2	GTTGTGAATTTAGGGAAGTTATGG	CATCAAACCATTACTCAAAACAAA
MAGEA3/6	ATTATTTTATTTTGTTGATTTTTGTTGT	CTCAAAACTCACATACCTAACCAC
MAGEA4	TAAAAATTTGTTTTTTTTATTGA	ATAATACAAAATTATTTAAAATCATC
TKTL1	TGTGTAGAGAAAGAAGATTTTGTATTTGT	CCCAATACATTTATATAATATCAAT
(q)RT-PCR
BORIS	CACATTCGTACCCACACTGG	TCCCCTGATCCACACTTCTC
C19ORF28	ACCCTTGCCCCTCAGAGC	GGCCACAGCAGGAGGCTA
GPR17	AACTCTCAGGCTCTGACTCCA	GCCAGGGTATTGCCAACTAA
GRIN1	GTCCTCCAAAGACACGAGCA	CCGTCTGTCTGTCTGTCTGC
H19	GAGCTCTCAGGAGGGAGGAT	AGACCTGGCCTCGTCTCC
MAGEA11	GAGGAGAACAAGTGCTGTGG	AGCAGCAGGCAACTCCTCTA
MAGEA2	ATCTGCCTGTGGGTCTTCAT	GAAGAGGAAGAAGCGGTCTG
MAGEA3/6	AAGATCTGCCAGTGGGTCTC	CCCCAGGGTGACTTCAACTA
MAGEA4	AGGAGAAGATCTGCCTGTGG	CAGCCTCCTGCTCCTCAGTA
TKTL1	GATCACTACCCGCAAGGTG	CACAGGGTAAAGAGGCCAAA
Sequencing- Bisulfite
C19ORF28	TTTTTTTTAGTTTATGGGGGTGT	CCCTAACCAAACCTTCTTAAATACC
GPR17	ATAAGGATTTTATAGTAAGTGTTTTTAAAG	TTCCTACTAATAAAAAACAAAAAAAA
GRIN1	ATAAAGATAGGGTGGTGTGGATTAG	CCACAAAATTCAAAAATAAAAAAAA
H19	TAGTATTTAGGGGAGTTAAGGGTATG	CCACCCCAACTAAAAACCTAACTATA
MAGEA11	AGGGGATTTAGAGTTAGAGATTTGG	TCACCTTACCTCCTCATAAAACCTA
MAGEA2	TTTATTTTTATATTAATATTATTTTTATGT	CTAAATTATTAAAAACCCTCTATCTAAAAT
MAGEA3/6	GGGTTTTGTTTTTGGTATTAAGTTA	AACAAAAATACAATAAACCCCCTATC
MAGEA4	TTTAGGATTTTAAGAGAGGGTTAAG	TCCCAAACTACTAATCAAACAAAAC
TKTL1	TATTTTAGATTTTTTGATTTGTTTG	CAACACCTACAAAATACCCCTATC
